# Supplementary material for: Urinary Metabolomic Changes Accompanying Albuminuria Remission following Gastric Bypass Surgery for Type 2 Diabetic Kidney Disease
Source: Metabolites. 2022 Feb 2;12(2):139. doi: 10.3390/metabo12020139 (PMC7612403; doi:10.3390/metabo12020139)
Supplement: Supplementary file 1 [file metabolites-12-00139-s001.zip]

Archive with 1 entries (1 files):
- metabolites-1585216-supplementary.pdf
